# Supplementary material for: Economic Research on Ethanol Feed-Use Coproducts: A Review, Synthesis, and Path Forward
Source: Animals (Basel). 2024 May 24;14(11):1551. doi: 10.3390/ani14111551 (PMC11171241; doi:10.3390/ani14111551)
Supplement: Supplementary file 1 [file animals-14-01551-s001.zip]

Archive with 1 entries (1 files):
- animals-2961529-supplementary.xlsx
