# Supplementary material for: Economic Research on Ethanol Feed-Use Coproducts: A Review, Synthesis, and Path Forward
Source: Animals (Basel). 2024 May 24;14(11):1551. doi: 10.3390/ani14111551 (PMC11171241; doi:10.3390/ani14111551)
Supplement: Supplementary file 1 [file animals-14-01551-s001.zip › animals-2961529-supplementary.xlsx]

## Sheet: year
	Paper Count
	Analysis	2005	2006	2007	2008	2009	2010	2011	2012	2013	2014	2015	2016	2017	2018	2019	2020	2021	Grand Total
	Cost Analysis	0	1	1	0	2	0	0	0	0	0	0	1	0	0	0	0	0	5
	Cost-Benefit Analysis	0	0	1	3	2	3	0	4	0	3	4	2	1	2	2	4	2	33
	Demand Analysis	0	1	1	3	0	2	2	2	1	1	0	1	0	0	1	2	0	17
	Economic Impact	1	1	0	4	2	1	1	1	1	0	0	0	0	0	0	0	0	12
	Price Analysis	0	0	0	2	1	0	0	0	1	0	3	0	2	1	0	0	0	10
	Risk Management	0	0	0	1	1	1	0	1	0	1	0	0	1	0	1	0	0	7
	Techno Economic	0	1	0	1	1	2	1	1	1	1	0	0	0	0	1	1	2	13
	Trade	0	0	0	1	2	2	0	1	0	0	1	2	1	2	1	0	0	13
	Grand Total	1	4	3	15	11	11	4	10	4	6	8	6	5	5	6	7	4	110
	Cummulative Paper Count
	Analysis	2005	2006	2007	2008	2009	2010	2011	2012	2013	2014	2015	2016	2017	2018	2019	2020	2021
	Cost Analysis	0	1	2	2	4	4	4	4	4	4	4	5	5	5	5	5	5
	Cost-Benefit	0	0	1	4	6	9	9	13	13	16	20	22	23	25	27	31	33
	Demand	0	1	2	5	5	7	9	11	12	13	13	14	14	14	15	17	17
	Economic Impact	1	2	2	6	8	9	10	11	12	12	12	12	12	12	12	12	12
	Price Analysis	0	0	0	2	3	3	3	3	4	4	7	7	9	10	10	10	10
	Risk Management	0	0	0	1	2	3	3	4	4	5	5	5	6	6	7	7	7
	Techno Economic	0	1	1	2	3	5	6	7	8	9	9	9	9	9	10	11	13
	Trade	0	0	0	1	3	5	5	6	6	6	7	9	10	12	13	13	13
	Total	1	5	8	23	34	45	49	59	63	69	77	83	88	93	99	106	110

## Sheet: master_table_final
Study Number (#)	Study	Year Published	Location	Products Examined	Markets Affected (All)	Market Effected Category	Analysis	Domestic or Export Market	Peer Reviewed (Y/N)	Economic/Cost-Benefit Analysis	DDGS	MWDG	WDGS	Value Added	Livestock	Grains	Other	Domestic	Export	Peer Reviewed	Non-Peer Reviewed	Cost Analysis	Cost-Benefit Analysis	Demand Analysis	Economic Impact Analysis	Price Analysis	Risk Management	Techno-Economic Analysis	Trade	Only DDGS	Only MDGS	Only WDGS	Only Value	Two Products	Three Products
1	Rosentrater (2006)	2006	United States	DDGS	Ethanol	Other	Cost Analysis	Domestic	Yes	Yes	1	0	0	0	N/A	N/A	Other	1	0	1	1	Cost Analysis	N/A	N/A	N/A	N/A	N/A	N/A	N/A	1	0	0	0	0	0
2	Rausch et al. (2007)	2007	United States	DDGS	Ethanol	Other	Cost Analysis	Domestic	Yes	Yes	1	0	0	0	N/A	N/A	Other	1	0	1	0	Cost Analysis	N/A	N/A	N/A	N/A	N/A	N/A	N/A	1	0	0	0	0	0
3	Fabiosa (2009a)	2009	United States	DDGS	Hogs	Livestock	Cost Analysis	Domestic	No	No	1	0	0	0	Livestock	N/A	N/A	1	0	0	1	Cost Analysis	N/A	N/A	N/A	N/A	N/A	N/A	N/A	1	0	0	0	0	0
4	Rosentrater and Kongar (2009)	2009	United States	Pelletized DDGS	Ethanol	Other	Cost Analysis	Domestic	Yes	Yes	0	0	0	1	N/A	N/A	Other	1	0	1	0	Cost Analysis	N/A	N/A	N/A	N/A	N/A	N/A	N/A	0	0	0	1	0	0
5	Sesmero et al. (2016)	2016	United States	DDGS, MWDG	Ethanol	Other	Cost Analysis	Domestic	Yes	Yes	1	1	0	0	N/A	N/A	Other	1	0	1	0	Cost Analysis	N/A	N/A	N/A	N/A	N/A	N/A	N/A	0	0	0	0	1	0
6	Tidwell et al. (2007)	2007	United States	DDGS	Tilapia, catfish diet	Livestock, Grains	Cost-Benefit Analysis	Domestic	Yes	Yes	1	0	0	0	Livestock	Grains	N/A	1	0	1	0	N/A	Cost-Benefit Analysis	N/A	N/A	N/A	N/A	N/A	N/A	1	0	0	0	0	0
7	Buckner et al. (2008)	2008	United States	DDGS	Beef cattle, corn	Livestock, Grains	Cost-Benefit Analysis	Domestic	Yes	Yes	1	0	0	0	Livestock	Grains	N/A	1	0	1	0	N/A	Cost-Benefit Analysis	N/A	N/A	N/A	N/A	N/A	N/A	1	0	0	0	0	0
8	Klopfenstein et al. (2008)	2008	United States	DDGS, WDG	Beef cattle, corn	Livestock, Grains	Cost-Benefit Analysis	Domestic	No	Yes	1	0	1	0	Livestock	Grains	N/A	1	0	1	0	N/A	Cost-Benefit Analysis	N/A	N/A	N/A	N/A	N/A	N/A	0	0	0	0	1	0
9	Schmit et al. (2008a)	2008	United States	DDGS	Dairy cattle, corn, soybean meal	Livestock, Grains	Cost-Benefit Analysis	Domestic	Yes	Yes	1	0	0	0	Livestock	Grains	N/A	1	0	1	0	N/A	Cost-Benefit Analysis	N/A	N/A	N/A	N/A	N/A	N/A	1	0	0	0	0	0
10	Roberts (2009)	2009	United States	DDGS	Laying Hens	Livestock	Cost-Benefit Analysis	Domestic	Yes	Yes	1	0	0	0	Livestock	N/A	N/A	1	0	1	0	N/A	Cost-Benefit Analysis	N/A	N/A	N/A	N/A	N/A	N/A	1	0	0	0	0	0
11	Schmit et al. (2009)	2009	United States	DDGS	Dairy cattle, corn, soybean meal	Livestock, Grains	Cost-Benefit Analysis	Domestic	Yes	Yes	1	0	0	0	Livestock	Grains	N/A	1	0	1	0	N/A	Cost-Benefit Analysis	N/A	N/A	N/A	N/A	N/A	N/A	1	0	0	0	0	0
12	Bailey and Kallenbach (2010)	2010	United States	DDGS	Beef cattle, hay	Livestock, Grains	Cost-Benefit Analysis	Domestic	Yes	Yes	1	0	0	0	Livestock	Grains	N/A	1	0	1	0	N/A	Cost-Benefit Analysis	N/A	N/A	N/A	N/A	N/A	N/A	1	0	0	0	0	0
13	Gadberry et al. (2010)	2010	United States	DDGS	Beef cattle, hay	Livestock, Grains	Cost-Benefit Analysis	Domestic	Yes	Yes	1	0	0	0	Livestock	Grains	N/A	1	0	1	0	N/A	Cost-Benefit Analysis	N/A	N/A	N/A	N/A	N/A	N/A	1	0	0	0	0	0
14	Ranathunga et al. (2010)	2010	United States	DDGS	Dairy cattle, soyhulls, corn	Livestock	Cost-Benefit Analysis	Domestic	Yes	Yes	1	0	0	0	Livestock	N/A	N/A	1	0	1	0	N/A	Cost-Benefit Analysis	N/A	N/A	N/A	N/A	N/A	N/A	1	0	0	0	0	0
15	Abou-Zied et al. (2012)	2012	Egypt	DDGS	Tilapia, fish meal	Livestock, Grains	Cost-Benefit Analysis	Export	Yes	Yes	1	0	0	0	Livestock	Grains	N/A	0	1	1	0	N/A	Cost-Benefit Analysis	N/A	N/A	N/A	N/A	N/A	N/A	1	0	0	0	0	0
16	Harris et al. (2012)	2012	United States	DDGS	Hogs, soybean meal, pea chips	Livestock, Grains	Cost-Benefit Analysis	Domestic	Yes	Yes	1	0	0	0	Livestock	Grains	N/A	1	0	1	0	N/A	Cost-Benefit Analysis	N/A	N/A	N/A	N/A	N/A	N/A	1	0	0	0	0	0
17	Masa'deh et al. (2012)	2012	United States	DDGS	Pullets, soybean meal, corn	Livestock, Grains	Cost-Benefit Analysis	Domestic	Yes	Yes	1	0	0	0	Livestock	Grains	N/A	1	0	1	0	N/A	Cost-Benefit Analysis	N/A	N/A	N/A	N/A	N/A	N/A	1	0	0	0	0	0
18	Soliman et al. (2010)	2010	Egypt	DDGS	Rabbits	Livestock	Cost-Benefit Analysis	Export	Yes	Yes	1	0	0	0	Livestock	N/A	N/A	0	1	1	0	N/A	Cost-Benefit Analysis	N/A	N/A	N/A	N/A	N/A	N/A	1	0	0	0	0	0
19	Coble et al. (2014)	2014	United States	DDGS	Hogs	Livestock	Cost-Benefit Analysis	Domestic	Yes	Yes	1	0	0	0	Livestock	N/A	N/A	1	0	1	0	N/A	Cost-Benefit Analysis	N/A	N/A	N/A	N/A	N/A	N/A	1	0	0	0	0	0
20	El-Rahman et al. (2014)	2014	Egypt	DDGS	Beef cattle, black cumin seed	Livestock, Grains	Cost-Benefit Analysis	Export	Yes	Yes	1	0	0	0	Livestock	Grains	N/A	0	1	1	0	N/A	Cost-Benefit Analysis	N/A	N/A	N/A	N/A	N/A	N/A	1	0	0	0	0	0
21	Kubas and Firman (2014)	2014	United States	DDGS, low/high fat DDGS	Broilers, yellow grease	Livestock	Cost-Benefit Analysis	Domestic	Yes	Yes	1	0	0	1	Livestock	N/A	N/A	1	0	1	0	N/A	Cost-Benefit Analysis	N/A	N/A	N/A	N/A	N/A	N/A	1	0	0	0	0	0
22	El-Hack et al. (2015)	2015	Egypt	DDGS	Laying hens	Livestock	Cost-Benefit Analysis	Export	Yes	Yes	1	0	0	0	Livestock	N/A	N/A	0	1	1	0	N/A	Cost-Benefit Analysis	N/A	N/A	N/A	N/A	N/A	N/A	1	0	0	0	0	0
23	Kubas and Firman (2015)	2015	United States	DDGS, low/high fat DDGS	Turkey, yellow grease	Livestock	Cost-Benefit Analysis	Domestic	Yes	Yes	1	0	0	1	Livestock	N/A	N/A	1	0	1	0	N/A	Cost-Benefit Analysis	N/A	N/A	N/A	N/A	N/A	N/A	1	0	0	0	0	0
24	Nunez et al. (2015)	2015	United States	DDGS	Beef cattle, corn	Livestock, Grains	Cost-Benefit Analysis	Domestic	Yes	Yes	1	0	0	0	Livestock	Grains	N/A	1	0	1	0	N/A	Cost-Benefit Analysis	N/A	N/A	N/A	N/A	N/A	N/A	1	0	0	0	0	0
25	Yildiz et al. (2015)	2015	Bulgaria	DDGS	Dairy cattle, SFM, rapeseed meal, soybean meal	Livestock, Grains	Cost-Benefit Analysis	Export	Yes	Yes	1	0	0	0	Livestock	Grains	N/A	0	1	1	0	N/A	Cost-Benefit Analysis	N/A	N/A	N/A	N/A	N/A	N/A	1	0	0	0	0	0
26	Lowe II et al. (2016)	2016	United States	DDGS, WDG	Dairy cattle, grasses, corn silage	Livestock, Grains	Cost-Benefit Analysis	Domestic	Yes	Yes	1	0	1	0	Livestock	Grains	N/A	1	0	1	0	N/A	Cost-Benefit Analysis	N/A	N/A	N/A	N/A	N/A	N/A	0	0	0	0	1	0
27	Rodriguez et al. (2016)	2016	Cuba	DDGS	Laying hens, soybean	Livestock, Grains	Cost-Benefit Analysis	Export	Yes	Yes	1	0	0	0	Livestock	Grains	N/A	0	1	1	0	N/A	Cost-Benefit Analysis	N/A	N/A	N/A	N/A	N/A	N/A	1	0	0	0	0	0
28	Sihag et al. (2017)	2017	India	DDGS	Goats, soybean meal	Livestock, Grains	Cost-Benefit Analysis	Export	Yes	Yes	1	0	0	0	Livestock	Grains	N/A	0	1	1	0	N/A	Cost-Benefit Analysis	N/A	N/A	N/A	N/A	N/A	N/A	1	0	0	0	0	0
29	Alvaran et al. (2018)	2018	Philippines	DDGS	Dairy buffaloes	Livestock	Cost-Benefit Analysis	Export	Yes	Yes	1	0	0	0	Livestock	N/A	N/A	0	1	1	0	N/A	Cost-Benefit Analysis	N/A	N/A	N/A	N/A	N/A	N/A	1	0	0	0	0	0
30	Paine et al. (2018)	2018	United States	DDGS	Goats, soybean meal	Livestock, Grains	Cost-Benefit Analysis	Domestic	Yes	Yes	1	0	0	0	Livestock	Grains	N/A	1	0	1	0	N/A	Cost-Benefit Analysis	N/A	N/A	N/A	N/A	N/A	N/A	1	0	0	0	0	0
31	Changan et al. (2019)	2019	India	WDG	Dairy cattle	Livestock	Cost-Benefit Analysis	Export	Yes	Yes	0	0	1	0	Livestock	N/A	N/A	0	1	1	0	N/A	Cost-Benefit Analysis	N/A	N/A	N/A	N/A	N/A	N/A	0	0	1	0	0	0
32	Diogenes et al. (2019)	2019	Portugal	DDGS	Gilthead seabream, soybean meal	Livestock, Grains	Cost-Benefit Analysis	Export	Yes	Yes	1	0	0	0	Livestock	Grains	N/A	0	1	1	0	N/A	Cost-Benefit Analysis	N/A	N/A	N/A	N/A	N/A	N/A	1	0	0	0	0	0
33	Allam et al. (2020)	2020	Egypt	DDGS	Catfish, fish meal	Livestock, Grains	Cost-Benefit Analysis	Export	Yes	Yes	1	0	0	0	Livestock	Grains	N/A	0	1	1	0	N/A	Cost-Benefit Analysis	N/A	N/A	N/A	N/A	N/A	N/A	1	0	0	0	0	0
34	El-Deek et al. (2020)	2020	Egypt	DDGS	Broilers, sunflower meal, corn gluten meal, soybean meal	Livestock, Grains	Cost-Benefit Analysis	Export	Yes	Yes	1	0	0	0	Livestock	Grains	N/A	0	1	1	0	N/A	Cost-Benefit Analysis	N/A	N/A	N/A	N/A	N/A	N/A	1	0	0	0	0	0
35	Oliveira et al. (2020)	2020	United States	DDGS	Aquaculture, soybean meal	Livestock, Grains	Cost-Benefit Analysis	Domestic	Yes	Yes	1	0	0	0	Livestock	Grains	N/A	1	0	1	0	N/A	Cost-Benefit Analysis	N/A	N/A	N/A	N/A	N/A	N/A	1	0	0	0	0	0
36	Troyer et al. (2020)	2020	United States	DDGS	Beef cattle, field peas, wheatgrass	Livestock, Grains	Cost-Benefit Analysis	Domestic	Yes	Yes	1	0	0	0	Livestock	Grains	N/A	1	0	1	0	N/A	Cost-Benefit Analysis	N/A	N/A	N/A	N/A	N/A	N/A	1	0	0	0	0	0
37	Corassa et al. (2021)	2021	Brazil	DDGS	Hogs	Livestock	Cost-Benefit Analysis	Export	Yes	Yes	1	0	0	0	Livestock	N/A	N/A	0	1	1	0	N/A	Cost-Benefit Analysis	N/A	N/A	N/A	N/A	N/A	N/A	1	0	0	0	0	0
38	Sandor et al. (2021)	2021	Hungary	DDGS	Carp	Livestock	Cost-Benefit Analysis	Export	Yes	Yes	1	0	0	0	Livestock	N/A	N/A	0	1	1	0	N/A	Cost-Benefit Analysis	N/A	N/A	N/A	N/A	N/A	N/A	1	0	0	0	0	0
39	Stockton (2006)	2006	United States	DDGS	Cattle	Livestock	Demand Analysis	Domestic	Yes	Yes	1	0	0	0	Livestock	N/A	N/A	1	0	1	0	N/A	N/A	Demand Analysis	N/A	N/A	N/A	N/A	N/A	1	0	0	0	0	0
40	Jones et al. (2007)	2007	United States	DDGS, MWDG, WDG	Cattle	Livestock	Demand Analysis	Domestic	Yes	Yes	1	1	1	0	Livestock	N/A	N/A	1	0	1	0	N/A	N/A	Demand Analysis	N/A	N/A	N/A	N/A	N/A	0	0	0	0	0	1
41	Clemens and Babcock (2008)	2008	United States	DDGS, MWDG	Cattle	Livestock	Demand Analysis	Domestic	Yes	Yes	1	1	0	0	Livestock	N/A	N/A	1	0	1	0	N/A	N/A	Demand Analysis	N/A	N/A	N/A	N/A	N/A	0	0	0	0	1	0
42	Dooley (2008a)	2008	United States	DDGS	Livestock	Livestock	Demand Analysis	Domestic	No	No	1	0	0	0	Livestock	N/A	N/A	1	0	0	1	N/A	N/A	Demand Analysis	N/A	N/A	N/A	N/A	N/A	1	0	0	0	0	0
43	Fabiosa (2008a)	2008	United States	DDGS, MWDG, WDG	Hogs	Livestock	Demand Analysis	Domestic	No	No	1	1	1	0	Livestock	N/A	N/A	1	0	0	1	N/A	N/A	Demand Analysis	N/A	N/A	N/A	N/A	N/A	0	0	0	0	0	1
44	Hoffman and Dohlman (2011)	2010	United States	DDGS	Livestock, poultry	Livestock	Demand Analysis	Domestic	No	No	1	0	0	0	Livestock	N/A	N/A	1	0	0	1	N/A	N/A	Demand Analysis	N/A	N/A	N/A	N/A	N/A	1	0	0	0	0	0
45	Beckman et al. (2011)	2010	United States	DDGS	Corn, soybeans	Grains	Demand Analysis	Domestic	Yes	Yes	1	0	0	0	N/A	Grains	N/A	1	0	1	0	N/A	N/A	Demand Analysis	N/A	N/A	N/A	N/A	N/A	1	0	0	0	0	0
46	Ferris (2011)	2011	United States	DDGS	Biodiesel	Other	Demand Analysis	Domestic	Yes	Yes	1	0	0	0	N/A	N/A	Other	1	0	1	0	N/A	N/A	Demand Analysis	N/A	N/A	N/A	N/A	N/A	1	0	0	0	0	0
47	Wang et al. (2011)	2011	United States	DDGS	Ethanol	Other	Demand Analysis	Domestic	Yes	Yes	1	0	0	0	N/A	N/A	Other	1	0	1	0	N/A	N/A	Demand Analysis	N/A	N/A	N/A	N/A	N/A	1	0	0	0	0	0
48	Stockton and Stalker (2012)	2012	United States	DDGS	Cattle	Livestock	Demand Analysis	Domestic	No	No	1	0	0	0	Livestock	N/A	N/A	1	0	0	1	N/A	N/A	Demand Analysis	N/A	N/A	N/A	N/A	N/A	1	0	0	0	0	0
49	Wright et al. (2012)	2012	United States	DDGS	Cattle	Livestock	Demand Analysis	Domestic	Yes	Yes	1	0	0	0	Livestock	N/A	N/A	1	0	1	0	N/A	N/A	Demand Analysis	N/A	N/A	N/A	N/A	N/A	1	0	0	0	0	0
50	Conley (2013)	2013	United States	DDGS	Ethanol, corn	Grains, Other	Demand Analysis	Domestic	Yes	Yes	1	0	0	0	N/A	Grains	Other	1	0	1	0	N/A	N/A	Demand Analysis	N/A	N/A	N/A	N/A	N/A	1	0	0	0	0	0
51	Suh and Moss (2014)	2014	United States	DDGS	Livestock	Livestock	Demand Analysis	Domestic	Yes	Yes	1	0	0	0	Livestock	N/A	N/A	1	0	1	0	N/A	N/A	Demand Analysis	N/A	N/A	N/A	N/A	N/A	1	0	0	0	0	0
52	Suh and Moss (2016)	2016	United States	DDGS, WDG	Livestock, poultry	Livestock	Demand Analysis	Domestic	Yes	Yes	1	0	1	0	Livestock	N/A	N/A	1	0	1	0	N/A	N/A	Demand Analysis	N/A	N/A	N/A	N/A	N/A	0	0	0	0	1	0
53	Olson and Capehart (2019)	2019	United States	DDGS, MWDG	Livestock	Livestock	Demand Analysis	Domestic	No	No	1	1	0	0	Livestock	N/A	N/A	1	0	0	1	N/A	N/A	Demand Analysis	N/A	N/A	N/A	N/A	N/A	0	0	0	0	1	0
54	Gertner and Dennis (2020)	2020	United States	DDGS	Cattle, meat, oil	Livestock, Other	Demand Analysis	Domestic	No	No	1	0	0	0	Livestock	N/A	Other	1	0	0	1	N/A	N/A	Demand Analysis	N/A	N/A	N/A	N/A	N/A	1	0	0	0	0	0
55	Gertner and Dennis (2020)	2020	United States	DDGS	Ethanol, feed substitutes, cattle	Livestock, Grains, Other	Demand Analysis	Domestic	No	No	1	0	0	0	Livestock	Grains	Other	1	0	0	1	N/A	N/A	Demand Analysis	N/A	N/A	N/A	N/A	N/A	1	0	0	0	0	0
56	Markham (2005)	2005	United States	DDGS	Corn, soymeal, livestock	Livestock, Grains	Economic Impact	Domestic	No	No	1	0	0	0	Livestock	Grains	N/A	1	0	0	1	N/A	N/A	N/A	Economic Impact	N/A	N/A	N/A	N/A	1	0	0	0	0	0
57	Elobeid et al. (2006)	2006	United States	DDGS, MWDG	Grain, oilseed, livestock	Livestock, Grains	Economic Impact	Domestic	Yes	Yes	1	1	0	0	Livestock	Grains	N/A	1	0	1	0	N/A	N/A	N/A	Economic Impact	N/A	N/A	N/A	N/A	0	0	0	0	1	0
58	Dooley (2008b)	2008	United States	DDGS, MWDG, WDG	Dairy, hogs, beef, poultry	Livestock	Economic Impact	Domestic	No	No	1	1	1	0	Livestock	N/A	N/A	1	0	0	1	N/A	N/A	N/A	Economic Impact	N/A	N/A	N/A	N/A	0	0	0	0	0	1
59	Schmit et al. (2008b)	2008	United States	DDGS	Corn, soybean meal, livestock	Livestock, Grains	Economic Impact	Domestic	Yes	Yes	1	0	0	0	Livestock	Grains	N/A	1	0	1	0	N/A	N/A	N/A	Economic Impact	N/A	N/A	N/A	N/A	1	0	0	0	0	0
60	Taheripour et al. (2008)	2008	United States, European Union, Brazil	DDGS	Cereal grains, oilseeds	Grains	Economic Impact	Domestic & Export	Yes	Yes	1	0	0	0	N/A	Grains	N/A	1	1	1	0	N/A	N/A	N/A	Economic Impact	N/A	N/A	N/A	N/A	1	0	0	0	0	0
61	Wu and Munkvold (2008)	2008	United States	DDGS	Corn, swine	Livestock, Grains	Economic Impact	Domestic	Yes	Yes	1	0	0	0	Livestock	Grains	N/A	1	0	1	0	N/A	N/A	N/A	Economic Impact	N/A	N/A	N/A	N/A	1	0	0	0	0	0
62	Fabiosa (2009b)	2009	United States	DDGS	Crude oil, livestock	Grains, Other	Economic Impact	Domestic	Yes	Yes	1	0	0	0	Livestock	N/A	Other	1	0	1	0	N/A	N/A	N/A	Economic Impact	N/A	N/A	N/A	N/A	1	0	0	0	0	0
63	Yu and Hart (2009)	2009	United States	DDGS	Corn	Grains	Economic Impact	Domestic	Yes	Yes	1	0	0	0	N/A	Grains	N/A	1	0	1	0	N/A	N/A	N/A	Economic Impact	N/A	N/A	N/A	N/A	1	0	0	0	0	0
64	Taheripour et al. (2010)	2010	Worldwide	DDGS	Livestock	Livestock	Economic Impact	Domestic & Export	Yes	Yes	1	0	0	0	Livestock	N/A	N/A	1	1	1	0	N/A	N/A	N/A	Economic Impact	N/A	N/A	N/A	N/A	1	0	0	0	0	0
65	Bremer et al. (2011)	2011	United States	DDGS, MWDG, WDG	Corn, dairy cattle, beef cattle, hogs	Livestock, Grains	Economic Impact	Domestic	Yes	Yes	1	1	1	0	Livestock	Grains	N/A	1	0	1	0	N/A	N/A	N/A	Economic Impact	N/A	N/A	N/A	N/A	0	0	0	0	0	1
66	Skinner et al. (2012)	2012	United States	DDGS	Corn, hogs	Livestock, Grains	Economic Impact	Domestic	Yes	Yes	1	0	0	0	Livestock	Grains	N/A	1	0	1	0	N/A	N/A	N/A	Economic Impact	N/A	N/A	N/A	N/A	1	0	0	0	0	0
67	Ferris (2013)	2013	United States	DDGS	Grains, oilseeds, biodiesel	Grains, Other	Economic Impact	Domestic	Yes	Yes	1	0	0	0	N/A	Grains	Other	1	0	1	0	N/A	N/A	N/A	Economic Impact	N/A	N/A	N/A	N/A	1	0	0	0	0	0
68	Fabiosa (2008b)	2008	United States	DDGS	Hogs	Livestock	Price Analysis	Domestic	No	No	1	0	0	0	Livestock	N/A	N/A	1	0	0	1	N/A	N/A	N/A	N/A	Price Analysis	N/A	N/A	N/A	1	0	0	0	0	0
69	Van Winkle and Schroeder (2008)	2008	United States	DDGS	Corn, soybean meal	Grains	Price Analysis	Domestic	Yes	Yes	1	0	0	0	N/A	Grains	N/A	1	0	1	0	N/A	N/A	N/A	N/A	Price Analysis	N/A	N/A	N/A	1	0	0	0	0	0
70	Hubbs et al. (2009)	2009	United States	DDGS	Hogs	Livestock	Price Analysis	Domestic	No	No	1	0	0	0	Livestock	N/A	N/A	1	0	0	1	N/A	N/A	N/A	N/A	Price Analysis	N/A	N/A	N/A	1	0	0	0	0	0
71	Irwin and Good (2013)	2013	United States	DDGS, MWDG, WDG	Corn	Grains	Price Analysis	Domestic	No	No	1	1	1	0	N/A	Grains	N/A	1	0	0	1	N/A	N/A	N/A	N/A	Price Analysis	N/A	N/A	N/A	0	0	0	0	0	1
72	Etienne and Hoffman (2015)	2015	United States	DDGS	Corn, soybean meal	Grains	Price Analysis	Domestic	Yes	Yes	1	0	0	0	N/A	Grains	N/A	1	0	1	0	N/A	N/A	N/A	N/A	Price Analysis	N/A	N/A	N/A	1	0	0	0	0	0
73	Irwin and Good (2015)	2015	United States	DDGS, Corn Oil	Ethanol	Other	Price Analysis	Domestic	No	No	1	0	0	1	N/A	N/A	Other	1	0	0	1	N/A	N/A	N/A	N/A	Price Analysis	N/A	N/A	N/A	1	0	0	0	0	0
74	Johnson et al. (2015)	2015	United States	DDGS	Corn, soybean meal	Grains	Price Analysis	Domestic	Yes	Yes	1	0	0	0	N/A	Grains	N/A	1	0	1	0	N/A	N/A	N/A	N/A	Price Analysis	N/A	N/A	N/A	1	0	0	0	0	0
75	Etienne et al. (2017)	2017	United States	DDGS	Corn, soybean meal	Grains	Price Analysis	Domestic	Yes	Yes	1	0	0	0	N/A	Grains	N/A	1	0	1	0	N/A	N/A	N/A	N/A	Price Analysis	N/A	N/A	N/A	1	0	0	0	0	0
76	Suh and Moss (2017)	2017	United States	DDGS	Corn, cattle, chicken, pork	Livestock, Grains	Price Analysis	Domestic	Yes	Yes	1	0	0	0	Livestock	Grains	N/A	1	0	1	0	N/A	N/A	N/A	N/A	Price Analysis	N/A	N/A	N/A	1	0	0	0	0	0
77	Springer and Schmitt (2018)	2018	United States	DDGS	Ethanol	Other	Price Analysis	Domestic	Yes	Yes	1	0	0	0	N/A	N/A	Other	1	0	1	0	N/A	N/A	N/A	N/A	Price Analysis	N/A	N/A	N/A	1	0	0	0	0	0
78	Tonsor (2008)	2008	United States	DDGS, WDG	Cattle, soybean oil, winter wheat	Livestock, Grains	Risk Management	Domestic	Yes	Yes	1	0	1	0	Livestock	Grains	N/A	1	0	1	0	N/A	N/A	N/A	N/A	N/A	Risk Management	N/A	N/A	0	0	0	0	1	0
79	Brinker et al. (2009)	2009	United States	DDGS, Corn Oil	Corn, soybean meal	Livestock	Risk Management	Domestic	Yes	Yes	1	0	0	1	N/A	Grains	N/A	1	0	1	0	N/A	N/A	N/A	N/A	N/A	Risk Management	N/A	N/A	1	0	0	0	0	0
80	Murguia and Lawrence (2010)	2010	United States	DDGS	Corn, soybean meal	Grains	Risk Management	Domestic	Yes	Yes	1	0	0	0	N/A	Grains	N/A	1	0	1	0	N/A	N/A	N/A	N/A	N/A	Risk Management	N/A	N/A	1	0	0	0	0	0
81	Tejada (2012)	2012	United States	DDGS	Corn, sorghum, soybean meal	Grains	Risk Management	Domestic	No	No	1	0	0	0	N/A	Grains	N/A	1	0	0	1	N/A	N/A	N/A	N/A	N/A	Risk Management	N/A	N/A	1	0	0	0	0	0
82	Weseen and Kerr (2014)	2014	Canada	DDGS, WDG	Corn, ethanol	Grains, Other	Risk Management	Export	Yes	Yes	1	0	1	0	N/A	Grains	Other	0	1	1	0	N/A	N/A	N/A	N/A	N/A	Risk Management	N/A	N/A	0	0	0	0	1	0
83	Bekkerman and Tejada (2017)	2017	United States	DDGS	Ethanol, corn	Grains, Other	Risk Management	Domestic	Yes	Yes	1	0	0	0	N/A	Grains	Other	1	0	1	0	N/A	N/A	N/A	N/A	N/A	Risk Management	N/A	N/A	1	0	0	0	0	0
84	Dahlgran and Gupta (2019)	2019	United States	DDGS	Corn, ethanol	Grains, Other	Risk Management	Domestic	Yes	Yes	1	0	0	0	N/A	Grains	Other	1	0	1	0	N/A	N/A	N/A	N/A	N/A	Risk Management	N/A	N/A	1	0	0	0	0	0
85	Srinivasan et al. (2006)	2006	United States	DDGS	Fiber	Other	Techno Economic	Domestic	Yes	Yes	1	0	0	0	N/A	N/A	Other	1	0	1	0	N/A	N/A	N/A	N/A	N/A	N/A	Techno Economic	N/A	1	0	0	0	0	0
86	Perkis et al. (2008)	2008	United States	Hydrolyzed Distillers Grains	Ethanol	Other	Techno Economic	Domestic	Yes	Yes	1	0	0	1	N/A	N/A	Other	1	0	1	0	N/A	N/A	N/A	N/A	N/A	N/A	Techno Economic	N/A	1	0	0	0	0	0
87	Wang et al. (2009)	2009	United States	DDGS	Corn stover, industrial gas	Grains, Other	Techno Economic	Domestic	Yes	Yes	1	0	0	0	N/A	Grains	Other	1	0	1	0	N/A	N/A	N/A	N/A	N/A	N/A	Techno Economic	N/A	1	0	0	0	0	0
88	Kumar et al. (2010)	2010	United States	DDGS	Corn stover, industrial gas	Grains	Techno Economic	Domestic	Yes	Yes	1	0	0	0	N/A	Grains	N/A	1	0	1	0	N/A	N/A	N/A	N/A	N/A	N/A	Techno Economic	N/A	1	0	0	0	0	0
89	Rodriguez et al. (2010)	2010	United States	DDGS	Ethanol	Other	Techno Economic	Domestic	Yes	Yes	1	0	0	0	N/A	N/A	Other	1	0	1	0	N/A	N/A	N/A	N/A	N/A	N/A	Techno Economic	N/A	1	0	0	0	0	0
90	Wood et al. (2011)	2011	United States	DDGS, WDG	Ethanol	Other	Techno Economic	Domestic	Yes	Yes	1	0	1	0	N/A	N/A	Other	1	0	1	0	N/A	N/A	N/A	N/A	N/A	N/A	Techno Economic	N/A	0	0	0	0	1	0
91	Wood et al. (2012)	2012	United States	DDGS, WDG	Ethanol	Other	Techno Economic	Domestic	Yes	Yes	1	0	1	0	N/A	N/A	Other	1	0	1	0	N/A	N/A	N/A	N/A	N/A	N/A	Techno Economic	N/A	0	0	0	0	1	0
92	Srinivasan et al. (2013)	2013	United States	DDGS	Broilers	Livestock	Techno Economic	Domestic	Yes	Yes	1	0	0	0	Livestock	N/A	N/A	1	0	1	0	N/A	N/A	N/A	N/A	N/A	N/A	Techno Economic	N/A	1	0	0	0	0	0
93	Zhang and Rosentrater (2014)	2014	United States	DDGS	DDGS nutrients	Other	Techno Economic	Domestic	Yes	Yes	1	0	0	0	N/A	N/A	Other	1	0	1	0	N/A	N/A	N/A	N/A	N/A	N/A	Techno Economic	N/A	1	0	0	0	0	0
94	DeRose et al. (2019)	2019	United States	WDG	Renewable fuels	Other	Techno Economic	Domestic	Yes	Yes	0	0	1	0	N/A	N/A	Other	1	0	1	0	N/A	N/A	N/A	N/A	N/A	N/A	Techno Economic	N/A	0	0	1	0	0	0
95	O'Brien et al. (2020)	2020	United States	DDGS	Corn stover, industrial gas	Grains	Techno Economic	Domestic	Yes	Yes	1	0	0	0	N/A	Grains	N/A	1	0	1	0	N/A	N/A	N/A	N/A	N/A	N/A	Techno Economic	N/A	1	0	0	0	0	0
96	Barnharst et al. (2021)	2021	United States	WDG	Mucor indicus, Rhizopus oryzae	Other	Techno Economic	Domestic	Yes	Yes	0	0	1	0	N/A	N/A	Other	1	0	1	0	N/A	N/A	N/A	N/A	N/A	N/A	Techno Economic	N/A	0	0	1	0	0	0
97	Kurambhatti et al. (2021)	2021	United States	DDGS	Hogs	Livestock	Techno Economic	Domestic	Yes	Yes	1	0	0	0	Livestock	N/A	N/A	1	0	1	0	N/A	N/A	N/A	N/A	N/A	N/A	Techno Economic	N/A	1	0	0	0	0	0
98	Babcock et al. (2008)	2008	Worldwide	DDGS, MWDG, WDG	Livestock, poultry	Livestock	Trade	Domestic & Export	Yes	No	1	1	1	0	Livestock	N/A	N/A	1	1	1	0	N/A	N/A	N/A	N/A	N/A	N/A	N/A	Trade	0	0	0	0	0	1
99	Fabiosa et al. (2009)	2009	China	DDGS	Livestock	Livestock	Trade	Export	Yes	Yes	1	0	0	0	Livestock	N/A	N/A	0	1	1	0	N/A	N/A	N/A	N/A	N/A	N/A	N/A	Trade	1	0	0	0	0	0
100	Tokgoz (2009)	2009	European Union	DDGS	Crude oil, grain, ethanol	Grains, Other	Trade	Export	No	No	1	0	0	0	N/A	Grains	Other	0	1	0	1	N/A	N/A	N/A	N/A	N/A	N/A	N/A	Trade	1	0	0	0	0	0
101	Strydom et al. (2010)	2010	South Africa	DDGS	Livestock, maize	Livestock, Grains	Trade	Export	Yes	Yes	1	0	0	0	Livestock	Grains	N/A	0	1	1	0	N/A	N/A	N/A	N/A	N/A	N/A	N/A	Trade	1	0	0	0	0	0
102	Strydom et al. (2010)	2010	South Africa	DDGS	Livestock, ethanol, maize	Livestock, Grains, Other	Trade	Export	Yes	Yes	1	0	0	0	Livestock	Grains	Other	0	1	1	0	N/A	N/A	N/A	N/A	N/A	N/A	N/A	Trade	1	0	0	0	0	0
103	Jewison and Gale (2012)	2012	United States	DDGS, MWDG, WDG	Livestock producers	Livestock	Trade	Export	No	No	1	1	1	0	Livestock	N/A	N/A	0	1	0	1	N/A	N/A	N/A	N/A	N/A	N/A	N/A	Trade	0	0	0	0	0	1
104	Good (2015)	2015	United States	DDGS	Corn, ethanol	Grains, Other	Trade	Export	No	No	1	0	0	0	N/A	Grains	Other	0	1	0	1	N/A	N/A	N/A	N/A	N/A	N/A	N/A	Trade	1	0	0	0	0	0
105	Good (2016a)	2016	United States	DDGS	Ethanol	Other	Trade	Export	No	No	1	0	0	0	N/A	N/A	Other	0	1	0	1	N/A	N/A	N/A	N/A	N/A	N/A	N/A	Trade	1	0	0	0	0	0
106	Good (2016b)	2016	United States	DDGS	Corn, ethanol	Grains, Other	Trade	Export	No	No	1	0	0	0	N/A	Grains	Other	0	1	0	1	N/A	N/A	N/A	N/A	N/A	N/A	N/A	Trade	1	0	0	0	0	0
107	DeOliveira et al. (2017)	2017	United States	DDGS	Corn, ethanol	Grains, Other	Trade	Export	No	No	1	0	0	0	N/A	Grains	Other	0	1	0	1	N/A	N/A	N/A	N/A	N/A	N/A	N/A	Trade	1	0	0	0	0	0
108	De Matteis et al. (2018)	2018	Argentina	DDGS	Hogs, corn	Livestock, Grains	Trade	Export	Yes	Yes	1	0	0	0	Livestock	Grains	N/A	0	1	1	0	N/A	N/A	N/A	N/A	N/A	N/A	N/A	Trade	1	0	0	0	0	0
109	De Matteis et al. (2019)	2019	United States	DDGS, MWDG, WDG	Corn, soybean meal, livestock	Livestock, Grains	Trade	Export	Yes	Yes	1	1	1	0	Livestock	Grains	N/A	0	1	1	0	N/A	N/A	N/A	N/A	N/A	N/A	N/A	Trade	0	0	0	0	0	1
110	Hubbs (2018)	2018	United States	DDGS	Corn, ethanol	Grains, Other	Trade	Export	No	No	1	0	0	0	N/A	Grains	Other	0	1	0	1	N/A	N/A	N/A	N/A	N/A	N/A	N/A	Trade	1	0	0	0	0	0

## Sheet: searchable_table_final
Only DDGS	1
Row Labels	Count of Study
Cost Analysis	3
Cost-Benefit Analysis	30
Demand Analysis	12
Economic Impact	9
Price Analysis	9
Risk Management	5
Techno Economic	9
Trade	10
Grand Total	87

## Sheet: cost analysis
Study Number (#)	Study	Year Published	Location	Products Examined	Markets Affected (All)	Market Effected Category	Analysis	Domestic or Export Market	Peer Reviewed (Y/N)	Economic/Cost-Benefit Analysis	DDGS	MWDG	WDGS	Value Added	Livestock	Grains	Other	Domestic	Export	Peer Reviewed	Non-Peer Reviewed	Cost Analysis	Cost-Benefit Analysis	Demand Analysis	Economic Impact Analysis	Price Analysis	Risk Management	Techno-Economic Analysis	Trade	Only DDGS	Only MDGS	Only WDGS	Only Value	Two Products	Three Products
1	Rosentrater (2006)	2006	United States	DDGS	Ethanol	Other	Cost Analysis	Domestic	Yes	Yes	1	0	0	0	N/A	N/A	Other	1	0	1	1	Cost Analysis	N/A	N/A	N/A	N/A	N/A	N/A	N/A	1	0	0	0	0	0
2	Rausch et al. (2007)	2007	United States	DDGS	Ethanol	Other	Cost Analysis	Domestic	Yes	Yes	1	0	0	0	N/A	N/A	Other	1	0	1	0	Cost Analysis	N/A	N/A	N/A	N/A	N/A	N/A	N/A	1	0	0	0	0	0
3	Fabiosa (2009a)	2009	United States	DDGS	Hogs	Livestock	Cost Analysis	Domestic	No	No	1	0	0	0	Livestock	N/A	N/A	1	0	0	1	Cost Analysis	N/A	N/A	N/A	N/A	N/A	N/A	N/A	1	0	0	0	0	0
4	Rosentrater and Kongar (2009)	2009	United States	Pelletized DDGS	Ethanol	Other	Cost Analysis	Domestic	Yes	Yes	0	0	0	1	N/A	N/A	Other	1	0	1	0	Cost Analysis	N/A	N/A	N/A	N/A	N/A	N/A	N/A	0	0	0	1	0	0
5	Sesmero et al. (2016)	2016	United States	DDGS, MWDG	Ethanol	Other	Cost Analysis	Domestic	Yes	Yes	1	1	0	0	N/A	N/A	Other	1	0	1	0	Cost Analysis	N/A	N/A	N/A	N/A	N/A	N/A	N/A	0	0	0	0	1	0
Total
5

## Sheet: cost-benefit
Study Number (#)	Study	Year Published	Location	Products Examined	Markets Affected (All)	Market Effected Category	Analysis	Domestic or Export Market	Peer Reviewed (Y/N)	Economic/Cost-Benefit Analysis	DDGS	MWDG	WDGS	Value Added	Livestock	Grains	Other	Domestic	Export	Peer Reviewed	Non-Peer Reviewed	Cost Analysis	Cost-Benefit Analysis	Demand Analysis	Economic Impact Analysis	Price Analysis	Risk Management	Techno-Economic Analysis	Trade	Only DDGS	Only MDGS	Only WDGS	Only Value	Two Products	Three Products
6	Tidwell et al. (2007)	2007	United States	DDGS	Tilapia, catfish diet	Livestock, Grains	Cost-Benefit Analysis	Domestic	Yes	Yes	1	0	0	0	Livestock	Grains	N/A	1	0	1	0	N/A	Cost-Benefit Analysis	N/A	N/A	N/A	N/A	N/A	N/A	1	0	0	0	0	0
7	Buckner et al. (2008)	2008	United States	DDGS	Beef cattle, corn	Livestock, Grains	Cost-Benefit Analysis	Domestic	Yes	Yes	1	0	0	0	Livestock	Grains	N/A	1	0	1	0	N/A	Cost-Benefit Analysis	N/A	N/A	N/A	N/A	N/A	N/A	1	0	0	0	0	0
8	Klopfenstein et al. (2008)	2008	United States	DDGS, WDG	Beef cattle, corn	Livestock, Grains	Cost-Benefit Analysis	Domestic	No	Yes	1	0	1	0	Livestock	Grains	N/A	1	0	1	0	N/A	Cost-Benefit Analysis	N/A	N/A	N/A	N/A	N/A	N/A	0	0	0	0	1	0
9	Schmit et al. (2008a)	2008	United States	DDGS	Dairy cattle, corn, soybean meal	Livestock, Grains	Cost-Benefit Analysis	Domestic	Yes	Yes	1	0	0	0	Livestock	Grains	N/A	1	0	1	0	N/A	Cost-Benefit Analysis	N/A	N/A	N/A	N/A	N/A	N/A	1	0	0	0	0	0
10	Roberts (2009)	2009	United States	DDGS	Laying Hens	Livestock	Cost-Benefit Analysis	Domestic	Yes	Yes	1	0	0	0	Livestock	N/A	N/A	1	0	1	0	N/A	Cost-Benefit Analysis	N/A	N/A	N/A	N/A	N/A	N/A	1	0	0	0	0	0
11	Schmit et al. (2009)	2009	United States	DDGS	Dairy cattle, corn, soybean meal	Livestock, Grains	Cost-Benefit Analysis	Domestic	Yes	Yes	1	0	0	0	Livestock	Grains	N/A	1	0	1	0	N/A	Cost-Benefit Analysis	N/A	N/A	N/A	N/A	N/A	N/A	1	0	0	0	0	0
12	Bailey and Kallenbach (2010)	2010	United States	DDGS	Beef cattle, hay	Livestock, Grains	Cost-Benefit Analysis	Domestic	Yes	Yes	1	0	0	0	Livestock	Grains	N/A	1	0	1	0	N/A	Cost-Benefit Analysis	N/A	N/A	N/A	N/A	N/A	N/A	1	0	0	0	0	0
13	Gadberry et al. (2010)	2010	United States	DDGS	Beef cattle, hay	Livestock, Grains	Cost-Benefit Analysis	Domestic	Yes	Yes	1	0	0	0	Livestock	Grains	N/A	1	0	1	0	N/A	Cost-Benefit Analysis	N/A	N/A	N/A	N/A	N/A	N/A	1	0	0	0	0	0
14	Ranathunga et al. (2010)	2010	United States	DDGS	Dairy cattle, soyhulls, corn	Livestock	Cost-Benefit Analysis	Domestic	Yes	Yes	1	0	0	0	Livestock	N/A	N/A	1	0	1	0	N/A	Cost-Benefit Analysis	N/A	N/A	N/A	N/A	N/A	N/A	1	0	0	0	0	0
15	Abou-Zied et al. (2012)	2012	Egypt	DDGS	Tilapia, fish meal	Livestock, Grains	Cost-Benefit Analysis	Export	Yes	Yes	1	0	0	0	Livestock	Grains	N/A	0	1	1	0	N/A	Cost-Benefit Analysis	N/A	N/A	N/A	N/A	N/A	N/A	1	0	0	0	0	0
16	Harris et al. (2012)	2012	United States	DDGS	Hogs, soybean meal, pea chips	Livestock, Grains	Cost-Benefit Analysis	Domestic	Yes	Yes	1	0	0	0	Livestock	Grains	N/A	1	0	1	0	N/A	Cost-Benefit Analysis	N/A	N/A	N/A	N/A	N/A	N/A	1	0	0	0	0	0
17	Masa'deh et al. (2012)	2012	United States	DDGS	Pullets, soybean meal, corn	Livestock, Grains	Cost-Benefit Analysis	Domestic	Yes	Yes	1	0	0	0	Livestock	Grains	N/A	1	0	1	0	N/A	Cost-Benefit Analysis	N/A	N/A	N/A	N/A	N/A	N/A	1	0	0	0	0	0
18	Soliman et al. (2010)	2010	Egypt	DDGS	Rabbits	Livestock	Cost-Benefit Analysis	Export	Yes	Yes	1	0	0	0	Livestock	N/A	N/A	0	1	1	0	N/A	Cost-Benefit Analysis	N/A	N/A	N/A	N/A	N/A	N/A	1	0	0	0	0	0
19	Coble et al. (2014)	2014	United States	DDGS	Hogs	Livestock	Cost-Benefit Analysis	Domestic	Yes	Yes	1	0	0	0	Livestock	N/A	N/A	1	0	1	0	N/A	Cost-Benefit Analysis	N/A	N/A	N/A	N/A	N/A	N/A	1	0	0	0	0	0
20	El-Rahman et al. (2014)	2014	Egypt	DDGS	Beef cattle, black cumin seed	Livestock, Grains	Cost-Benefit Analysis	Export	Yes	Yes	1	0	0	0	Livestock	Grains	N/A	0	1	1	0	N/A	Cost-Benefit Analysis	N/A	N/A	N/A	N/A	N/A	N/A	1	0	0	0	0	0
21	Kubas and Firman (2014)	2014	United States	DDGS, low/high fat DDGS	Broilers, yellow grease	Livestock	Cost-Benefit Analysis	Domestic	Yes	Yes	1	0	0	1	Livestock	N/A	N/A	1	0	1	0	N/A	Cost-Benefit Analysis	N/A	N/A	N/A	N/A	N/A	N/A	1	0	0	0	0	0
22	El-Hack et al. (2015)	2015	Egypt	DDGS	Laying hens	Livestock	Cost-Benefit Analysis	Export	Yes	Yes	1	0	0	0	Livestock	N/A	N/A	0	1	1	0	N/A	Cost-Benefit Analysis	N/A	N/A	N/A	N/A	N/A	N/A	1	0	0	0	0	0
23	Kubas and Firman (2015)	2015	United States	DDGS, low/high fat DDGS	Turkey, yellow grease	Livestock	Cost-Benefit Analysis	Domestic	Yes	Yes	1	0	0	1	Livestock	N/A	N/A	1	0	1	0	N/A	Cost-Benefit Analysis	N/A	N/A	N/A	N/A	N/A	N/A	1	0	0	0	0	0
24	Nunez et al. (2015)	2015	United States	DDGS	Beef cattle, corn	Livestock, Grains	Cost-Benefit Analysis	Domestic	Yes	Yes	1	0	0	0	Livestock	Grains	N/A	1	0	1	0	N/A	Cost-Benefit Analysis	N/A	N/A	N/A	N/A	N/A	N/A	1	0	0	0	0	0
25	Yildiz et al. (2015)	2015	Bulgaria	DDGS	Dairy cattle, SFM, rapeseed meal, soybean meal	Livestock, Grains	Cost-Benefit Analysis	Export	Yes	Yes	1	0	0	0	Livestock	Grains	N/A	0	1	1	0	N/A	Cost-Benefit Analysis	N/A	N/A	N/A	N/A	N/A	N/A	1	0	0	0	0	0
26	Lowe II et al. (2016)	2016	United States	DDGS, WDG	Dairy cattle, grasses, corn silage	Livestock, Grains	Cost-Benefit Analysis	Domestic	Yes	Yes	1	0	1	0	Livestock	Grains	N/A	1	0	1	0	N/A	Cost-Benefit Analysis	N/A	N/A	N/A	N/A	N/A	N/A	0	0	0	0	1	0
27	Rodriguez et al. (2016)	2016	Cuba	DDGS	Laying hens, soybean	Livestock, Grains	Cost-Benefit Analysis	Export	Yes	Yes	1	0	0	0	Livestock	Grains	N/A	0	1	1	0	N/A	Cost-Benefit Analysis	N/A	N/A	N/A	N/A	N/A	N/A	1	0	0	0	0	0
28	Sihag et al. (2017)	2017	India	DDGS	Goats, soybean meal	Livestock, Grains	Cost-Benefit Analysis	Export	Yes	Yes	1	0	0	0	Livestock	Grains	N/A	0	1	1	0	N/A	Cost-Benefit Analysis	N/A	N/A	N/A	N/A	N/A	N/A	1	0	0	0	0	0
29	Alvaran et al. (2018)	2018	Philippines	DDGS	Dairy buffaloes	Livestock	Cost-Benefit Analysis	Export	Yes	Yes	1	0	0	0	Livestock	N/A	N/A	0	1	1	0	N/A	Cost-Benefit Analysis	N/A	N/A	N/A	N/A	N/A	N/A	1	0	0	0	0	0
30	Paine et al. (2018)	2018	United States	DDGS	Goats, soybean meal	Livestock, Grains	Cost-Benefit Analysis	Domestic	Yes	Yes	1	0	0	0	Livestock	Grains	N/A	1	0	1	0	N/A	Cost-Benefit Analysis	N/A	N/A	N/A	N/A	N/A	N/A	1	0	0	0	0	0
31	Changan et al. (2019)	2019	India	WDG	Dairy cattle	Livestock	Cost-Benefit Analysis	Export	Yes	Yes	0	0	1	0	Livestock	N/A	N/A	0	1	1	0	N/A	Cost-Benefit Analysis	N/A	N/A	N/A	N/A	N/A	N/A	0	0	1	0	0	0
32	Diogenes et al. (2019)	2019	Portugal	DDGS	Gilthead seabream, soybean meal	Livestock, Grains	Cost-Benefit Analysis	Export	Yes	Yes	1	0	0	0	Livestock	Grains	N/A	0	1	1	0	N/A	Cost-Benefit Analysis	N/A	N/A	N/A	N/A	N/A	N/A	1	0	0	0	0	0
33	Allam et al. (2020)	2020	Egypt	DDGS	Catfish, fish meal	Livestock, Grains	Cost-Benefit Analysis	Export	Yes	Yes	1	0	0	0	Livestock	Grains	N/A	0	1	1	0	N/A	Cost-Benefit Analysis	N/A	N/A	N/A	N/A	N/A	N/A	1	0	0	0	0	0
34	El-Deek et al. (2020)	2020	Egypt	DDGS	Broilers, sunflower meal, corn gluten meal, soybean meal	Livestock, Grains	Cost-Benefit Analysis	Export	Yes	Yes	1	0	0	0	Livestock	Grains	N/A	0	1	1	0	N/A	Cost-Benefit Analysis	N/A	N/A	N/A	N/A	N/A	N/A	1	0	0	0	0	0
35	Oliveira et al. (2020)	2020	United States	DDGS	Aquaculture, soybean meal	Livestock, Grains	Cost-Benefit Analysis	Domestic	Yes	Yes	1	0	0	0	Livestock	Grains	N/A	1	0	1	0	N/A	Cost-Benefit Analysis	N/A	N/A	N/A	N/A	N/A	N/A	1	0	0	0	0	0
36	Troyer et al. (2020)	2020	United States	DDGS	Beef cattle, field peas, wheatgrass	Livestock, Grains	Cost-Benefit Analysis	Domestic	Yes	Yes	1	0	0	0	Livestock	Grains	N/A	1	0	1	0	N/A	Cost-Benefit Analysis	N/A	N/A	N/A	N/A	N/A	N/A	1	0	0	0	0	0
37	Corassa et al. (2021)	2021	Brazil	DDGS	Hogs	Livestock	Cost-Benefit Analysis	Export	Yes	Yes	1	0	0	0	Livestock	N/A	N/A	0	1	1	0	N/A	Cost-Benefit Analysis	N/A	N/A	N/A	N/A	N/A	N/A	1	0	0	0	0	0
38	Sandor et al. (2021)	2021	Hungary	DDGS	Carp	Livestock	Cost-Benefit Analysis	Export	Yes	Yes	1	0	0	0	Livestock	N/A	N/A	0	1	1	0	N/A	Cost-Benefit Analysis	N/A	N/A	N/A	N/A	N/A	N/A	1	0	0	0	0	0
Total
33

## Sheet: demand
Study Number (#)	Study	Year Published	Location	Products Examined	Markets Affected (All)	Market Effected Category	Analysis	Domestic or Export Market	Peer Reviewed (Y/N)	Economic/Cost-Benefit Analysis	DDGS	MWDG	WDGS	Value Added	Livestock	Grains	Other	Domestic	Export	Peer Reviewed	Non-Peer Reviewed	Cost Analysis	Cost-Benefit Analysis	Demand Analysis	Economic Impact Analysis	Price Analysis	Risk Management	Techno-Economic Analysis	Trade	Only DDGS	Only MDGS	Only WDGS	Only Value	Two Products	Three Products
39	Stockton (2006)	2006	United States	DDGS	Cattle	Livestock	Demand Analysis	Domestic	Yes	Yes	1	0	0	0	Livestock	N/A	N/A	1	0	1	0	N/A	N/A	Demand Analysis	N/A	N/A	N/A	N/A	N/A	1	0	0	0	0	0
40	Jones et al. (2007)	2007	United States	DDGS, MWDG, WDG	Cattle	Livestock	Demand Analysis	Domestic	Yes	Yes	1	1	1	0	Livestock	N/A	N/A	1	0	1	0	N/A	N/A	Demand Analysis	N/A	N/A	N/A	N/A	N/A	0	0	0	0	0	1
41	Clemens and Babcock (2008)	2008	United States	DDGS, MWDG	Cattle	Livestock	Demand Analysis	Domestic	Yes	Yes	1	1	0	0	Livestock	N/A	N/A	1	0	1	0	N/A	N/A	Demand Analysis	N/A	N/A	N/A	N/A	N/A	0	0	0	0	1	0
42	Dooley (2008a)	2008	United States	DDGS	Livestock	Livestock	Demand Analysis	Domestic	No	No	1	0	0	0	Livestock	N/A	N/A	1	0	0	1	N/A	N/A	Demand Analysis	N/A	N/A	N/A	N/A	N/A	1	0	0	0	0	0
43	Fabiosa (2008a)	2008	United States	DDGS, MWDG, WDG	Hogs	Livestock	Demand Analysis	Domestic	No	No	1	1	1	0	Livestock	N/A	N/A	1	0	0	1	N/A	N/A	Demand Analysis	N/A	N/A	N/A	N/A	N/A	0	0	0	0	0	1
44	Hoffman and Dohlman (2011)	2010	United States	DDGS	Livestock, poultry	Livestock	Demand Analysis	Domestic	No	No	1	0	0	0	Livestock	N/A	N/A	1	0	0	1	N/A	N/A	Demand Analysis	N/A	N/A	N/A	N/A	N/A	1	0	0	0	0	0
45	Beckman et al. (2011)	2010	United States	DDGS	Corn, soybeans	Grains	Demand Analysis	Domestic	Yes	Yes	1	0	0	0	N/A	Grains	N/A	1	0	1	0	N/A	N/A	Demand Analysis	N/A	N/A	N/A	N/A	N/A	1	0	0	0	0	0
46	Ferris (2011)	2011	United States	DDGS	Biodiesel	Other	Demand Analysis	Domestic	Yes	Yes	1	0	0	0	N/A	N/A	Other	1	0	1	0	N/A	N/A	Demand Analysis	N/A	N/A	N/A	N/A	N/A	1	0	0	0	0	0
47	Wang et al. (2011)	2011	United States	DDGS	Ethanol	Other	Demand Analysis	Domestic	Yes	Yes	1	0	0	0	N/A	N/A	Other	1	0	1	0	N/A	N/A	Demand Analysis	N/A	N/A	N/A	N/A	N/A	1	0	0	0	0	0
48	Stockton and Stalker (2012)	2012	United States	DDGS	Cattle	Livestock	Demand Analysis	Domestic	No	No	1	0	0	0	Livestock	N/A	N/A	1	0	0	1	N/A	N/A	Demand Analysis	N/A	N/A	N/A	N/A	N/A	1	0	0	0	0	0
49	Wright et al. (2012)	2012	United States	DDGS	Cattle	Livestock	Demand Analysis	Domestic	Yes	Yes	1	0	0	0	Livestock	N/A	N/A	1	0	1	0	N/A	N/A	Demand Analysis	N/A	N/A	N/A	N/A	N/A	1	0	0	0	0	0
50	Conley (2013)	2013	United States	DDGS	Ethanol, corn	Grains, Other	Demand Analysis	Domestic	Yes	Yes	1	0	0	0	N/A	Grains	Other	1	0	1	0	N/A	N/A	Demand Analysis	N/A	N/A	N/A	N/A	N/A	1	0	0	0	0	0
51	Suh and Moss (2014)	2014	United States	DDGS	Livestock	Livestock	Demand Analysis	Domestic	Yes	Yes	1	0	0	0	Livestock	N/A	N/A	1	0	1	0	N/A	N/A	Demand Analysis	N/A	N/A	N/A	N/A	N/A	1	0	0	0	0	0
52	Suh and Moss (2016)	2016	United States	DDGS, WDG	Livestock, poultry	Livestock	Demand Analysis	Domestic	Yes	Yes	1	0	1	0	Livestock	N/A	N/A	1	0	1	0	N/A	N/A	Demand Analysis	N/A	N/A	N/A	N/A	N/A	0	0	0	0	1	0
53	Olson and Capehart (2019)	2019	United States	DDGS, MWDG	Livestock	Livestock	Demand Analysis	Domestic	No	No	1	1	0	0	Livestock	N/A	N/A	1	0	0	1	N/A	N/A	Demand Analysis	N/A	N/A	N/A	N/A	N/A	0	0	0	0	1	0
54	Gertner and Dennis (2020)	2020	United States	DDGS	Cattle, meat, oil	Livestock, Other	Demand Analysis	Domestic	No	No	1	0	0	0	Livestock	N/A	Other	1	0	0	1	N/A	N/A	Demand Analysis	N/A	N/A	N/A	N/A	N/A	1	0	0	0	0	0
55	Gertner and Dennis (2020)	2020	United States	DDGS	Ethanol, feed substitutes, cattle	Livestock, Grains, Other	Demand Analysis	Domestic	No	No	1	0	0	0	Livestock	Grains	Other	1	0	0	1	N/A	N/A	Demand Analysis	N/A	N/A	N/A	N/A	N/A	1	0	0	0	0	0
Total
17

## Sheet: economic_impact
Study Number (#)	Study	Year Published	Location	Products Examined	Markets Affected (All)	Market Effected Category	Analysis	Domestic or Export Market	Peer Reviewed (Y/N)	Economic/Cost-Benefit Analysis	DDGS	MWDG	WDGS	Value Added	Livestock	Grains	Other	Domestic	Export	Peer Reviewed	Non-Peer Reviewed	Cost Analysis	Cost-Benefit Analysis	Demand Analysis	Economic Impact Analysis	Price Analysis	Risk Management	Techno-Economic Analysis	Trade	Only DDGS	Only MDGS	Only WDGS	Only Value	Two Products	Three Products
56	Markham (2005)	2005	United States	DDGS	Corn, soymeal, livestock	Livestock, Grains	Economic Impact	Domestic	No	No	1	0	0	0	Livestock	Grains	N/A	1	0	0	1	N/A	N/A	N/A	Economic Impact	N/A	N/A	N/A	N/A	1	0	0	0	0	0
57	Elobeid et al. (2006)	2006	United States	DDGS, MWDG	Grain, oilseed, livestock	Livestock, Grains	Economic Impact	Domestic	Yes	Yes	1	1	0	0	Livestock	Grains	N/A	1	0	1	0	N/A	N/A	N/A	Economic Impact	N/A	N/A	N/A	N/A	0	0	0	0	1	0
58	Dooley (2008b)	2008	United States	DDGS, MWDG, WDG	Dairy, hogs, beef, poultry	Livestock	Economic Impact	Domestic	No	No	1	1	1	0	Livestock	N/A	N/A	1	0	0	1	N/A	N/A	N/A	Economic Impact	N/A	N/A	N/A	N/A	0	0	0	0	0	1
59	Schmit et al. (2008b)	2008	United States	DDGS	Corn, soybean meal, livestock	Livestock, Grains	Economic Impact	Domestic	Yes	Yes	1	0	0	0	Livestock	Grains	N/A	1	0	1	0	N/A	N/A	N/A	Economic Impact	N/A	N/A	N/A	N/A	1	0	0	0	0	0
60	Taheripour et al. (2008)	2008	United States, European Union, Brazil	DDGS	Cereal grains, oilseeds	Grains	Economic Impact	Domestic & Export	Yes	Yes	1	0	0	0	N/A	Grains	N/A	1	1	1	0	N/A	N/A	N/A	Economic Impact	N/A	N/A	N/A	N/A	1	0	0	0	0	0
61	Wu and Munkvold (2008)	2008	United States	DDGS	Corn, swine	Livestock, Grains	Economic Impact	Domestic	Yes	Yes	1	0	0	0	Livestock	Grains	N/A	1	0	1	0	N/A	N/A	N/A	Economic Impact	N/A	N/A	N/A	N/A	1	0	0	0	0	0
62	Fabiosa (2009b)	2009	United States	DDGS	Crude oil, livestock	Grains, Other	Economic Impact	Domestic	Yes	Yes	1	0	0	0	Livestock	N/A	Other	1	0	1	0	N/A	N/A	N/A	Economic Impact	N/A	N/A	N/A	N/A	1	0	0	0	0	0
63	Yu and Hart (2009)	2009	United States	DDGS	Corn	Grains	Economic Impact	Domestic	Yes	Yes	1	0	0	0	N/A	Grains	N/A	1	0	1	0	N/A	N/A	N/A	Economic Impact	N/A	N/A	N/A	N/A	1	0	0	0	0	0
64	Taheripour et al. (2010)	2010	Worldwide	DDGS	Livestock	Livestock	Economic Impact	Domestic & Export	Yes	Yes	1	0	0	0	Livestock	N/A	N/A	1	1	1	0	N/A	N/A	N/A	Economic Impact	N/A	N/A	N/A	N/A	1	0	0	0	0	0
65	Bremer et al. (2011)	2011	United States	DDGS, MWDG, WDG	Corn, dairy cattle, beef cattle, hogs	Livestock, Grains	Economic Impact	Domestic	Yes	Yes	1	1	1	0	Livestock	Grains	N/A	1	0	1	0	N/A	N/A	N/A	Economic Impact	N/A	N/A	N/A	N/A	0	0	0	0	0	1
66	Skinner et al. (2012)	2012	United States	DDGS	Corn, hogs	Livestock, Grains	Economic Impact	Domestic	Yes	Yes	1	0	0	0	Livestock	Grains	N/A	1	0	1	0	N/A	N/A	N/A	Economic Impact	N/A	N/A	N/A	N/A	1	0	0	0	0	0
67	Ferris (2013)	2013	United States	DDGS	Grains, oilseeds, biodiesel	Grains, Other	Economic Impact	Domestic	Yes	Yes	1	0	0	0	N/A	Grains	Other	1	0	1	0	N/A	N/A	N/A	Economic Impact	N/A	N/A	N/A	N/A	1	0	0	0	0	0
Total
12

## Sheet: price_analysis
Study Number (#)	Study	Year Published	Location	Products Examined	Markets Affected (All)	Market Effected Category	Analysis	Domestic or Export Market	Peer Reviewed (Y/N)	Economic/Cost-Benefit Analysis	DDGS	MWDG	WDGS	Value Added	Livestock	Grains	Other	Domestic	Export	Peer Reviewed	Non-Peer Reviewed	Cost Analysis	Cost-Benefit Analysis	Demand Analysis	Economic Impact Analysis	Price Analysis	Risk Management	Techno-Economic Analysis	Trade	Only DDGS	Only MDGS	Only WDGS	Only Value	Two Products	Three Products
68	Fabiosa (2008b)	2008	United States	DDGS	Hogs	Livestock	Price Analysis	Domestic	No	No	1	0	0	0	Livestock	N/A	N/A	1	0	0	1	N/A	N/A	N/A	N/A	Price Analysis	N/A	N/A	N/A	1	0	0	0	0	0
69	Van Winkle and Schroeder (2008)	2008	United States	DDGS	Corn, soybean meal	Grains	Price Analysis	Domestic	Yes	Yes	1	0	0	0	N/A	Grains	N/A	1	0	1	0	N/A	N/A	N/A	N/A	Price Analysis	N/A	N/A	N/A	1	0	0	0	0	0
70	Hubbs et al. (2009)	2009	United States	DDGS	Hogs	Livestock	Price Analysis	Domestic	No	No	1	0	0	0	Livestock	N/A	N/A	1	0	0	1	N/A	N/A	N/A	N/A	Price Analysis	N/A	N/A	N/A	1	0	0	0	0	0
71	Irwin and Good (2013)	2013	United States	DDGS, MWDG, WDG	Corn	Grains	Price Analysis	Domestic	No	No	1	1	1	0	N/A	Grains	N/A	1	0	0	1	N/A	N/A	N/A	N/A	Price Analysis	N/A	N/A	N/A	0	0	0	0	0	1
72	Etienne and Hoffman (2015)	2015	United States	DDGS	Corn, soybean meal	Grains	Price Analysis	Domestic	Yes	Yes	1	0	0	0	N/A	Grains	N/A	1	0	1	0	N/A	N/A	N/A	N/A	Price Analysis	N/A	N/A	N/A	1	0	0	0	0	0
73	Irwin and Good (2015)	2015	United States	DDGS, Corn Oil	Ethanol	Other	Price Analysis	Domestic	No	No	1	0	0	1	N/A	N/A	Other	1	0	0	1	N/A	N/A	N/A	N/A	Price Analysis	N/A	N/A	N/A	1	0	0	0	0	0
74	Johnson et al. (2015)	2015	United States	DDGS	Corn, soybean meal	Grains	Price Analysis	Domestic	Yes	Yes	1	0	0	0	N/A	Grains	N/A	1	0	1	0	N/A	N/A	N/A	N/A	Price Analysis	N/A	N/A	N/A	1	0	0	0	0	0
75	Etienne et al. (2017)	2017	United States	DDGS	Corn, soybean meal	Grains	Price Analysis	Domestic	Yes	Yes	1	0	0	0	N/A	Grains	N/A	1	0	1	0	N/A	N/A	N/A	N/A	Price Analysis	N/A	N/A	N/A	1	0	0	0	0	0
76	Suh and Moss (2017)	2017	United States	DDGS	Corn, cattle, chicken, pork	Livestock, Grains	Price Analysis	Domestic	Yes	Yes	1	0	0	0	Livestock	Grains	N/A	1	0	1	0	N/A	N/A	N/A	N/A	Price Analysis	N/A	N/A	N/A	1	0	0	0	0	0
77	Springer and Schmitt (2018)	2018	United States	DDGS	Ethanol	Other	Price Analysis	Domestic	Yes	Yes	1	0	0	0	N/A	N/A	Other	1	0	1	0	N/A	N/A	N/A	N/A	Price Analysis	N/A	N/A	N/A	1	0	0	0	0	0
Total
10

## Sheet: risk_management
Study Number (#)	Study	Year Published	Location	Products Examined	Markets Affected (All)	Market Effected Category	Analysis	Domestic or Export Market	Peer Reviewed (Y/N)	Economic/Cost-Benefit Analysis	DDGS	MWDG	WDGS	Value Added	Livestock	Grains	Other	Domestic	Export	Peer Reviewed	Non-Peer Reviewed	Cost Analysis	Cost-Benefit Analysis	Demand Analysis	Economic Impact Analysis	Price Analysis	Risk Management	Techno-Economic Analysis	Trade	Only DDGS	Only MDGS	Only WDGS	Only Value	Two Products	Three Products
78	Tonsor (2008)	2008	United States	DDGS, WDG	Cattle, soybean oil, winter wheat	Livestock, Grains	Risk Management	Domestic	Yes	Yes	1	0	1	0	Livestock	Grains	N/A	1	0	1	0	N/A	N/A	N/A	N/A	N/A	Risk Management	N/A	N/A	0	0	0	0	1	0
79	Brinker et al. (2009)	2009	United States	DDGS, Corn Oil	Corn, soybean meal	Livestock	Risk Management	Domestic	Yes	Yes	1	0	0	1	N/A	Grains	N/A	1	0	1	0	N/A	N/A	N/A	N/A	N/A	Risk Management	N/A	N/A	1	0	0	0	0	0
80	Murguia and Lawrence (2010)	2010	United States	DDGS	Corn, soybean meal	Grains	Risk Management	Domestic	Yes	Yes	1	0	0	0	N/A	Grains	N/A	1	0	1	0	N/A	N/A	N/A	N/A	N/A	Risk Management	N/A	N/A	1	0	0	0	0	0
81	Tejada (2012)	2012	United States	DDGS	Corn, sorghum, soybean meal	Grains	Risk Management	Domestic	No	No	1	0	0	0	N/A	Grains	N/A	1	0	0	1	N/A	N/A	N/A	N/A	N/A	Risk Management	N/A	N/A	1	0	0	0	0	0
82	Weseen and Kerr (2014)	2014	Canada	DDGS, WDG	Corn, ethanol	Grains, Other	Risk Management	Export	Yes	Yes	1	0	1	0	N/A	Grains	Other	0	1	1	0	N/A	N/A	N/A	N/A	N/A	Risk Management	N/A	N/A	0	0	0	0	1	0
83	Bekkerman and Tejada (2017)	2017	United States	DDGS	Ethanol, corn	Grains, Other	Risk Management	Domestic	Yes	Yes	1	0	0	0	N/A	Grains	Other	1	0	1	0	N/A	N/A	N/A	N/A	N/A	Risk Management	N/A	N/A	1	0	0	0	0	0
84	Dahlgran and Gupta (2019)	2019	United States	DDGS	Corn, ethanol	Grains, Other	Risk Management	Domestic	Yes	Yes	1	0	0	0	N/A	Grains	Other	1	0	1	0	N/A	N/A	N/A	N/A	N/A	Risk Management	N/A	N/A	1	0	0	0	0	0
Total
7

## Sheet: techno_economics
Study Number (#)	Study	Year Published	Location	Products Examined	Markets Affected (All)	Market Effected Category	Analysis	Domestic or Export Market	Peer Reviewed (Y/N)	Economic/Cost-Benefit Analysis	DDGS	MWDG	WDGS	Value Added	Livestock	Grains	Other	Domestic	Export	Peer Reviewed	Non-Peer Reviewed	Cost Analysis	Cost-Benefit Analysis	Demand Analysis	Economic Impact Analysis	Price Analysis	Risk Management	Techno-Economic Analysis	Trade	Only DDGS	Only MDGS	Only WDGS	Only Value	Two Products	Three Products
85	Srinivasan et al. (2006)	2006	United States	DDGS	Fiber	Other	Techno Economic	Domestic	Yes	Yes	1	0	0	0	N/A	N/A	Other	1	0	1	0	N/A	N/A	N/A	N/A	N/A	N/A	Techno Economic	N/A	1	0	0	0	0	0
86	Perkis et al. (2008)	2008	United States	Hydrolyzed Distillers Grains	Ethanol	Other	Techno Economic	Domestic	Yes	Yes	1	0	0	1	N/A	N/A	Other	1	0	1	0	N/A	N/A	N/A	N/A	N/A	N/A	Techno Economic	N/A	1	0	0	0	0	0
87	Wang et al. (2009)	2009	United States	DDGS	Corn stover, industrial gas	Grains, Other	Techno Economic	Domestic	Yes	Yes	1	0	0	0	N/A	Grains	Other	1	0	1	0	N/A	N/A	N/A	N/A	N/A	N/A	Techno Economic	N/A	1	0	0	0	0	0
88	Kumar et al. (2010)	2010	United States	DDGS	Corn stover, industrial gas	Grains	Techno Economic	Domestic	Yes	Yes	1	0	0	0	N/A	Grains	N/A	1	0	1	0	N/A	N/A	N/A	N/A	N/A	N/A	Techno Economic	N/A	1	0	0	0	0	0
89	Rodriguez et al. (2010)	2010	United States	DDGS	Ethanol	Other	Techno Economic	Domestic	Yes	Yes	1	0	0	0	N/A	N/A	Other	1	0	1	0	N/A	N/A	N/A	N/A	N/A	N/A	Techno Economic	N/A	1	0	0	0	0	0
90	Wood et al. (2011)	2011	United States	DDGS, WDG	Ethanol	Other	Techno Economic	Domestic	Yes	Yes	1	0	1	0	N/A	N/A	Other	1	0	1	0	N/A	N/A	N/A	N/A	N/A	N/A	Techno Economic	N/A	0	0	0	0	1	0
91	Wood et al. (2012)	2012	United States	DDGS, WDG	Ethanol	Other	Techno Economic	Domestic	Yes	Yes	1	0	1	0	N/A	N/A	Other	1	0	1	0	N/A	N/A	N/A	N/A	N/A	N/A	Techno Economic	N/A	0	0	0	0	1	0
92	Srinivasan et al. (2013)	2013	United States	DDGS	Broilers	Livestock	Techno Economic	Domestic	Yes	Yes	1	0	0	0	Livestock	N/A	N/A	1	0	1	0	N/A	N/A	N/A	N/A	N/A	N/A	Techno Economic	N/A	1	0	0	0	0	0
93	Zhang and Rosentrater (2014)	2014	United States	DDGS	DDGS nutrients	Other	Techno Economic	Domestic	Yes	Yes	1	0	0	0	N/A	N/A	Other	1	0	1	0	N/A	N/A	N/A	N/A	N/A	N/A	Techno Economic	N/A	1	0	0	0	0	0
94	DeRose et al. (2019)	2019	United States	WDG	Renewable fuels	Other	Techno Economic	Domestic	Yes	Yes	0	0	1	0	N/A	N/A	Other	1	0	1	0	N/A	N/A	N/A	N/A	N/A	N/A	Techno Economic	N/A	0	0	1	0	0	0
95	O'Brien et al. (2020)	2020	United States	DDGS	Corn stover, industrial gas	Grains	Techno Economic	Domestic	Yes	Yes	1	0	0	0	N/A	Grains	N/A	1	0	1	0	N/A	N/A	N/A	N/A	N/A	N/A	Techno Economic	N/A	1	0	0	0	0	0
96	Barnharst et al. (2021)	2021	United States	WDG	Mucor indicus, Rhizopus oryzae	Other	Techno Economic	Domestic	Yes	Yes	0	0	1	0	N/A	N/A	Other	1	0	1	0	N/A	N/A	N/A	N/A	N/A	N/A	Techno Economic	N/A	0	0	1	0	0	0
97	Kurambhatti et al. (2021)	2021	United States	DDGS	Hogs	Livestock	Techno Economic	Domestic	Yes	Yes	1	0	0	0	Livestock	N/A	N/A	1	0	1	0	N/A	N/A	N/A	N/A	N/A	N/A	Techno Economic	N/A	1	0	0	0	0	0
Total
13

[truncated: 1 more sheets: trade]
